# Supplementary material for: Association between Mediterranean Dietary Pattern and Breakfast Quality with Physical Fitness in School Children: The HIIT Project
Source: Nutrients. 2021 Apr 18;13(4):1353. doi: 10.3390/nu13041353 (PMC8072945; doi:10.3390/nu13041353)
Supplement: Supplementary file 1 [file nutrients-13-01353-s001.zip]

Archive with 1 entries (1 files):
- nutrients-1133447-supplementary.pdf
